# Supplementary material for: The Genomic Context for the Evolution and Transmission of Community-Associated Staphylococcus aureus ST59 Through the Food Chain
Source: Front Microbiol. 2020 Mar 17;11:422. doi: 10.3389/fmicb.2020.00422 (PMC7090029; doi:10.3389/fmicb.2020.00422)
Supplement: Supplementary file 5 [file Table_2.XLSX]

## Sheet: Sheet1
Table S2. Pairwise SNP distances of Staphylococcus aureus isolates from different conditions
Source_strain	Target_strain	Pairwise SNP distance	Condition
1956-2	1931-0	3	Food chain-transmission
2939	3939	3	Food chain-transmission
4230A2	4226	10	Recent local transmission
4230A2	4226B2	4	Recent local transmission
4297	4255	0	Recent local transmission
4297	4255B2	4	Recent local transmission
1975-0	1956-2	3	Recent local transmission
1975-1	1956-2	5	Recent local transmission
2780-0	2778-1	10	Recent local transmission
2780-1	2778-1	6	Recent local transmission
2780-2	2778-1	8	Recent local transmission
4127A1	4126A1	10	Recent local transmission
4226B2	4226	6	Direct transmission
4255B2	4255	4	Direct transmission
2223-1	2223-0	3	Direct transmission
2223-2	2223-0	8	Direct transmission
2223-2	2223-1	5	Direct transmission
3046A1	3046	6	Direct transmission
3046B3	3046	6	Direct transmission
3046B3	3046A1	6	Direct transmission
4090A2	4090A1	8	Direct transmission
24-1	24-0	7	Direct transmission
3939A2	3939A1	7	Direct transmission
1975-1	1975-0	5	Direct transmission
2780-1	2780-0	6	Direct transmission
2780-2	2780-0	4	Direct transmission
2780-2	2780-1	4	Direct transmission
1923-2	1923-1	10	Direct transmission
1945-1	1945-0	2	Direct transmission
95-1	95-0	5	Direct transmission
1923-2	1931-0	152	Indenpend contamination
1923-2	1945-0	158	Indenpend contamination
1945-0	1923-2	158	Indenpend contamination
1945-0	1931-0	160	Indenpend contamination
2223-1	705	163	Indenpend contamination
2223-1	740	203	Indenpend contamination
2230-0	2223-1	149	Indenpend contamination
2230-0	705	86	Indenpend contamination
2230-0	740	186	Indenpend contamination
24-0	80-0	229	Indenpend contamination
24-0	95-1	206	Indenpend contamination
24-1	112-1	210	Indenpend contamination
247-0	112-1	197	Indenpend contamination
247-0	24-0	159	Indenpend contamination
247-0	80-0	216	Indenpend contamination
247-0	95-1	193	Indenpend contamination
3025	3013	217	Indenpend contamination
3046	3013	160	Indenpend contamination
3046	3025	209	Indenpend contamination
393	384	155	Indenpend contamination
3939A2	3939	162	Indenpend contamination
4252A1	3373C1	32	Indenpend contamination
4255	4252A1	215	Indenpend contamination
4255	4272C1	71	Indenpend contamination
4272C1	3373C1	194	Indenpend contamination
4272C1	4252A1	214	Indenpend contamination
4297	3373C1	195	Indenpend contamination
4297	4252A1	215	Indenpend contamination
4297	4272C1	71	Indenpend contamination
740	705	200	Indenpend contamination
80-0	112-1	169	Indenpend contamination
95-1	112-1	146	Indenpend contamination
95-1	80-0	123	Indenpend contamination
