# Supplementary material for: The Genomic Context for the Evolution and Transmission of Community-Associated Staphylococcus aureus ST59 Through the Food Chain
Source: Front Microbiol. 2020 Mar 17;11:422. doi: 10.3389/fmicb.2020.00422 (PMC7090029; doi:10.3389/fmicb.2020.00422)
Supplement: Supplementary file 6 [file Table_3.XLSX]

## Sheet: Sheet1
Table S3. The matrix of Hadamard values for pairwise average nucleotide identity (ANI) comparison of CC59 isolates.
	1032	112-1	1275	1827	1923-1	1923-2	1931-0	1945-0	1945-1	1956-2	1975-0	1975-1	2223-0	2223-1	2223-2	2230-0	2284-0	24-0	24-1	247-0	2574-0	2704-0	274	2778-1	2780-0	2780-1	2780-2	2939	3013	3025	3046A1	3046B3	3046	3109A3	3295	3373C1	3551	3652C1	384	3939A1	3939A2	3939	393	4018A1	4090A1	4090A2	4126A1	4127A1	4226B2
1032	1	0.97478	0.972625	0.974019	0.976904	0.977667	0.984615	0.973938	0.973148	0.984383	0.984703	0.982348	0.980016	0.980715	0.977462	0.978576	0.96364	0.976159	0.978361	0.975297	0.976153	0.982507	0.968381	0.976376	0.97805	0.978323	0.977073	0.975666	0.971361	0.987833	0.981885	0.979564	0.982236	0.983979	0.978736	0.985643	0.969981	0.98363	0.974652	0.985158	0.988193	0.975642	0.97372	0.978375	0.98365	0.985555	0.977153	0.977065	0.97709
112-1	0.975176	1	0.973986	0.977032	0.974399	0.975111	0.976357	0.970919	0.968372	0.976783	0.97574	0.97401	0.992254	0.993644	0.991633	0.977827	0.967578	0.973467	0.972971	0.966465	0.969491	0.978739	0.974825	0.987905	0.989889	0.990367	0.989478	0.977014	0.968938	0.979638	0.994722	0.994	0.994845	0.976603	0.977557	0.979075	0.963253	0.97351	0.969253	0.973567	0.9776	0.977053	0.970351	0.97631	0.977519	0.978193	0.97107	0.969789	0.972535
1275	0.988174	0.990917	1	0.98756	0.98961	0.989106	0.988756	0.989975	0.98894	0.989613	0.989175	0.988679	0.988953	0.989169	0.987453	0.986568	0.979888	0.983933	0.983343	0.976749	0.980957	0.989037	0.984019	0.982156	0.984291	0.98484	0.982436	0.987805	0.986873	0.990268	0.989746	0.988132	0.989672	0.987501	0.988024	0.988532	0.97809	0.985451	0.990167	0.988861	0.990859	0.987108	0.989037	0.987931	0.988017	0.98894	0.980763	0.980451	0.987156
1827	0.97428	0.975923	0.970475	1	0.986628	0.986108	0.976117	0.983094	0.981357	0.97557	0.975373	0.973852	0.978775	0.979376	0.977184	0.97901	0.980735	0.98675	0.985202	0.96779	0.97116	0.982783	0.972326	0.974667	0.976743	0.976897	0.975701	0.991334	0.978278	0.983673	0.978939	0.977723	0.979733	0.979005	0.99139	0.979822	0.965974	0.974832	0.981949	0.975415	0.979165	0.993137	0.983092	0.975651	0.977973	0.981405	0.971639	0.970939	0.971097
1923-1	0.979046	0.977066	0.975003	0.988641	1	0.995689	0.980631	0.989203	0.98771	0.982684	0.981921	0.979835	0.978644	0.978846	0.977172	0.976097	0.977778	0.982863	0.981936	0.963756	0.970324	0.978775	0.97039	0.974521	0.976464	0.976814	0.975086	0.98806	0.983161	0.979468	0.980319	0.978459	0.980219	0.974979	0.986815	0.975018	0.962103	0.973135	0.987066	0.974098	0.97778	0.987831	0.98694	0.97276	0.974646	0.976685	0.968655	0.967605	0.977405
1923-2	0.980376	0.977245	0.974843	0.989727	0.996388	1	0.981419	0.990475	0.98766	0.982678	0.982161	0.979838	0.978941	0.97995	0.978108	0.977156	0.978558	0.982988	0.98206	0.965222	0.969974	0.980255	0.970224	0.975078	0.976962	0.976754	0.975106	0.98979	0.984523	0.980492	0.9815	0.979093	0.982007	0.975996	0.98691	0.976206	0.962401	0.97457	0.988743	0.976469	0.979294	0.98942	0.987341	0.973947	0.976375	0.978082	0.969816	0.96952	0.978235
1931-0	0.972748	0.964095	0.961003	0.965151	0.966558	0.96807	1	0.963233	0.960648	0.99642	0.996356	0.995495	0.980333	0.97995	0.978512	0.973482	0.955003	0.976797	0.976617	0.961244	0.969812	0.971814	0.956814	0.976532	0.97909	0.97909	0.977403	0.971792	0.961231	0.975218	0.977677	0.975476	0.977205	0.971857	0.970869	0.970048	0.957755	0.967845	0.970211	0.971786	0.974157	0.972544	0.962271	0.973136	0.975752	0.976922	0.96295	0.962508	0.971659
1945-0	0.979265	0.974671	0.978238	0.988409	0.991107	0.992148	0.979714	1	0.993856	0.981116	0.980197	0.978286	0.978939	0.979174	0.977403	0.976537	0.98242	0.983547	0.982511	0.965988	0.97304	0.979046	0.969765	0.973875	0.975575	0.974985	0.973803	0.989731	0.986227	0.980694	0.979264	0.976703	0.97991	0.976253	0.988193	0.976404	0.967719	0.974222	0.992102	0.976864	0.980214	0.988832	0.992308	0.97558	0.975145	0.977872	0.970864	0.970128	0.975458
1945-1	0.978939	0.976124	0.978195	0.989715	0.989662	0.990773	0.978058	0.996248	1	0.979269	0.979088	0.978751	0.977739	0.97856	0.976902	0.975757	0.981991	0.983004	0.981431	0.964691	0.971818	0.979641	0.970555	0.973531	0.975076	0.974809	0.974111	0.989272	0.987336	0.97959	0.978895	0.97788	0.97971	0.974313	0.988075	0.975929	0.966359	0.972531	0.991376	0.977084	0.979381	0.989442	0.991259	0.976598	0.975489	0.976808	0.96962	0.969792	0.976098
1956-2	0.97093	0.96479	0.960254	0.964802	0.967567	0.968859	0.994965	0.963651	0.961728	1	0.997141	0.994907	0.980655	0.980804	0.978701	0.973237	0.955378	0.978962	0.978709	0.961951	0.969677	0.972074	0.958364	0.977548	0.979328	0.979646	0.977645	0.972977	0.961342	0.975793	0.977984	0.976744	0.978046	0.971845	0.972843	0.969853	0.957784	0.968525	0.969107	0.971445	0.97372	0.972738	0.960959	0.97275	0.977062	0.977974	0.965077	0.964261	0.971155
1975-0	0.971079	0.963777	0.957911	0.964024	0.964757	0.966348	0.995297	0.962773	0.961245	0.996668	1	0.993698	0.979645	0.979544	0.978106	0.971492	0.954121	0.977535	0.977734	0.9593	0.969327	0.971429	0.956316	0.976015	0.977505	0.97822	0.976811	0.971468	0.960602	0.973674	0.977215	0.975195	0.97718	0.97081	0.970703	0.969076	0.956018	0.967237	0.968996	0.97033	0.972294	0.971951	0.959817	0.972058	0.974797	0.976015	0.963823	0.962869	0.970522
1975-1	0.971726	0.963906	0.959811	0.964128	0.967291	0.967911	0.997168	0.96444	0.962212	0.997116	0.996978	1	0.979466	0.979345	0.977257	0.973759	0.954998	0.976291	0.977788	0.959087	0.969354	0.971197	0.956372	0.97657	0.978835	0.978612	0.976887	0.971449	0.961979	0.9747	0.976652	0.973721	0.976867	0.970812	0.970206	0.968584	0.956562	0.968002	0.970127	0.972518	0.974254	0.971121	0.962129	0.9719	0.976419	0.977725	0.962479	0.962034	0.9722
2223-0	0.954007	0.965786	0.946889	0.953632	0.952009	0.951803	0.967092	0.948151	0.94574	0.966664	0.967066	0.964846	1	0.997153	0.995997	0.962707	0.944011	0.961698	0.964696	0.947259	0.955602	0.960595	0.945486	0.973874	0.976092	0.975899	0.975137	0.956737	0.944931	0.961771	0.980362	0.978976	0.981165	0.95726	0.960558	0.955682	0.943671	0.953328	0.950705	0.953858	0.957273	0.95584	0.947	0.957899	0.956231	0.959945	0.951352	0.950315	0.948675
2223-1	0.954691	0.965792	0.946679	0.953869	0.952582	0.952522	0.96696	0.948423	0.946013	0.967819	0.967421	0.96501	0.997453	1	0.996502	0.963216	0.94523	0.961737	0.966655	0.948326	0.956815	0.962262	0.945775	0.975259	0.977079	0.976658	0.975666	0.957709	0.946723	0.962774	0.980714	0.980017	0.982059	0.957259	0.961264	0.957435	0.944684	0.954127	0.951729	0.954641	0.957627	0.957643	0.948121	0.958103	0.959313	0.96199	0.952698	0.951169	0.949104
2223-2	0.954529	0.964806	0.946067	0.954103	0.951106	0.950606	0.966661	0.948017	0.946576	0.967095	0.96716	0.964996	0.997468	0.997538	1	0.963785	0.944846	0.962273	0.96479	0.948239	0.955972	0.962756	0.946096	0.975638	0.977215	0.976664	0.976112	0.957166	0.945468	0.962835	0.980765	0.979843	0.981469	0.958027	0.961473	0.957336	0.944317	0.953368	0.951294	0.953493	0.957273	0.957834	0.947759	0.957541	0.95882	0.961501	0.952981	0.951642	0.947772
2230-0	0.969613	0.966476	0.95997	0.970254	0.964963	0.966024	0.974973	0.96382	0.961232	0.976058	0.975407	0.973805	0.978561	0.978952	0.978317	1	0.965427	0.978233	0.977808	0.970135	0.971672	0.982267	0.96271	0.9699	0.971127	0.971828	0.970697	0.974478	0.960046	0.983024	0.978017	0.97792	0.978299	0.97924	0.9829	0.978016	0.964264	0.974538	0.961871	0.974606	0.978657	0.974521	0.962462	0.975485	0.978365	0.978348	0.970815	0.969933	0.958702
2284-0	0.96486	0.967217	0.963733	0.981385	0.976936	0.977035	0.966871	0.97838	0.977385	0.968042	0.967712	0.965529	0.969417	0.9707	0.969146	0.975462	1	0.993291	0.993596	0.971938	0.975989	0.984944	0.968571	0.971805	0.97384	0.973154	0.972324	0.992278	0.975208	0.978897	0.971284	0.969867	0.971139	0.978222	0.992111	0.977349	0.975844	0.982032	0.978333	0.97251	0.976569	0.991718	0.981444	0.976834	0.98095	0.982436	0.972886	0.971419	0.967075
24-0	0.948708	0.942096	0.935446	0.959664	0.954219	0.954369	0.96126	0.950631	0.949291	0.961674	0.960926	0.95874	0.958437	0.958643	0.957679	0.958915	0.966235	1	0.994245	0.953265	0.961015	0.967368	0.9458	0.968745	0.969885	0.970743	0.969496	0.979628	0.946267	0.961861	0.95632	0.954107	0.956491	0.959507	0.976624	0.957459	0.952648	0.962693	0.958985	0.953163	0.957243	0.979133	0.952529	0.959293	0.965458	0.967942	0.953834	0.952353	0.954005
24-1	0.937463	0.927925	0.922609	0.946127	0.940494	0.940518	0.951657	0.937819	0.937385	0.952334	0.952167	0.950825	0.951642	0.95177	0.950399	0.945373	0.953716	0.982977	1	0.941114	0.953532	0.955521	0.930474	0.957603	0.959747	0.959656	0.958342	0.968154	0.933775	0.951308	0.944191	0.942192	0.942937	0.949086	0.962101	0.946448	0.939617	0.952022	0.948204	0.942639	0.946193	0.968143	0.93931	0.948537	0.956901	0.95838	0.941941	0.941551	0.946107
247-0	0.980403	0.972246	0.966455	0.975096	0.96848	0.970658	0.978528	0.967449	0.965933	0.979775	0.978695	0.977479	0.979587	0.979917	0.979506	0.98453	0.977053	0.988866	0.988418	1	0.984734	0.987086	0.976206	0.97853	0.979404	0.979629	0.977705	0.979583	0.964341	0.99462	0.97848	0.977364	0.979023	0.992131	0.986219	0.992029	0.984501	0.994827	0.96599	0.989938	0.994035	0.979833	0.966391	0.981888	0.990256	0.991929	0.986954	0.987038	0.971282
2574-0	0.962506	0.954569	0.95114	0.958041	0.954443	0.954742	0.968422	0.954132	0.953409	0.969116	0.968532	0.967569	0.96547	0.965691	0.966209	0.96658	0.960526	0.975945	0.977717	0.965963	1	0.966678	0.95918	0.97304	0.974198	0.974257	0.973325	0.968303	0.950036	0.970924	0.962677	0.961232	0.963522	0.970075	0.967233	0.967922	0.965045	0.970745	0.959906	0.967116	0.969514	0.967984	0.953999	0.981634	0.972536	0.975593	0.964349	0.962885	0.96625
2704-0	0.971568	0.967484	0.962702	0.971986	0.965937	0.966937	0.97314	0.964595	0.96514	0.974987	0.974082	0.972557	0.975371	0.976401	0.974273	0.981404	0.97316	0.984063	0.986344	0.971458	0.971527	1	0.964065	0.970027	0.972199	0.971598	0.97034	0.981957	0.963013	0.989744	0.978168	0.977158	0.977375	0.984893	0.990666	0.982579	0.970606	0.982418	0.963628	0.98028	0.983145	0.98194	0.965867	0.98034	0.985594	0.987679	0.97815	0.977714	0.960652
274	0.978521	0.984948	0.97784	0.983699	0.978292	0.979128	0.979567	0.975116	0.973315	0.979602	0.979441	0.976747	0.982024	0.982455	0.980609	0.983374	0.978193	0.986739	0.984496	0.980771	0.983763	0.985516	1	0.980564	0.982618	0.983728	0.982268	0.983191	0.972101	0.986572	0.983368	0.98155	0.983185	0.983294	0.984195	0.984296	0.976206	0.985616	0.973043	0.981426	0.985137	0.984602	0.973972	0.985576	0.983646	0.985243	0.976355	0.975843	0.984902
2778-1	0.957279	0.968289	0.947061	0.956522	0.954432	0.95481	0.969353	0.950823	0.948733	0.970517	0.969268	0.968191	0.980352	0.981257	0.980677	0.960853	0.953995	0.978063	0.976407	0.954028	0.967915	0.962247	0.952148	1	0.998612	0.997913	0.99672	0.968554	0.948041	0.962619	0.980478	0.980637	0.980719	0.956815	0.961781	0.959049	0.951502	0.95996	0.958785	0.9548	0.958897	0.968915	0.950475	0.961006	0.963473	0.9661	0.952688	0.95144	0.965668
2780-0	0.956712	0.968121	0.947501	0.956542	0.9552	0.95451	0.969558	0.950468	0.949205	0.970584	0.96933	0.968335	0.980941	0.981817	0.980453	0.961279	0.954473	0.978358	0.976844	0.953921	0.968881	0.961857	0.952734	0.996172	1	0.997885	0.996446	0.968274	0.946235	0.961677	0.980601	0.978693	0.980901	0.957497	0.960533	0.958107	0.951187	0.960147	0.958581	0.955015	0.959311	0.967332	0.950095	0.960963	0.962524	0.965484	0.952278	0.950727	0.966068
2780-1	0.956992	0.967915	0.946894	0.956669	0.954514	0.955057	0.969522	0.950005	0.947476	0.96981	0.969177	0.967687	0.980136	0.980715	0.979687	0.959572	0.952945	0.977692	0.975063	0.952993	0.967024	0.960553	0.953621	0.995682	0.997735	1	0.996581	0.967499	0.945801	0.961679	0.979442	0.978972	0.98007	0.956115	0.959566	0.958031	0.950427	0.959343	0.958066	0.953796	0.958067	0.967376	0.949953	0.95981	0.961634	0.964678	0.950761	0.950208	0.965824
2780-2	0.957443	0.969054	0.947081	0.957912	0.954548	0.954171	0.969513	0.950061	0.948457	0.970422	0.96973	0.967902	0.98065	0.981492	0.979563	0.960923	0.954766	0.978618	0.977289	0.953649	0.968448	0.962455	0.953787	0.995745	0.997903	0.997767	1	0.967779	0.94706	0.962238	0.980519	0.979284	0.980534	0.957812	0.961328	0.959855	0.951852	0.959444	0.958263	0.954749	0.958641	0.968619	0.949467	0.961758	0.962983	0.965442	0.951828	0.951191	0.965367
2939	0.9568	0.956294	0.951123	0.971836	0.966943	0.967345	0.966009	0.963825	0.963385	0.966153	0.965692	0.965439	0.962971	0.963666	0.961261	0.965155	0.972471	0.987914	0.987153	0.954356	0.962854	0.973366	0.953685	0.966989	0.968856	0.968808	0.966866	1	0.959322	0.969297	0.960716	0.959562	0.961333	0.967649	0.981423	0.967042	0.952965	0.964729	0.972358	0.96345	0.96592	0.996287	0.966361	0.966668	0.972983	0.975715	0.96006	0.960555	0.962928
3013	0.97799	0.975727	0.977428	0.987099	0.988775	0.989893	0.980993	0.990697	0.988923	0.982023	0.981289	0.979994	0.979186	0.979248	0.977942	0.977209	0.982643	0.98206	0.981681	0.964856	0.97233	0.981253	0.968532	0.974205	0.975733	0.975509	0.974334	0.988177	1	0.981759	0.981182	0.979597	0.981204	0.976536	0.985836	0.977488	0.968949	0.973935	0.990919	0.977382	0.979471	0.987483	0.990839	0.976604	0.975731	0.978025	0.969648	0.968965	0.975224
3025	0.975659	0.966779	0.961731	0.971424	0.965677	0.966735	0.974583	0.963232	0.961658	0.975577	0.975475	0.973657	0.974887	0.975567	0.974059	0.978957	0.966312	0.978103	0.980233	0.977134	0.974481	0.988384	0.963149	0.96893	0.970501	0.971797	0.969758	0.975655	0.960192	1	0.976843	0.974354	0.977498	0.986398	0.983765	0.987679	0.971762	0.98418	0.961892	0.985318	0.987882	0.976365	0.962381	0.975986	0.98523	0.988209	0.979526	0.978998	0.962248
3046A1	0.967691	0.979862	0.959159	0.965277	0.964014	0.963453	0.975688	0.959765	0.958574	0.975891	0.975551	0.973774	0.991777	0.991617	0.991487	0.973143	0.957466	0.969827	0.970618	0.958419	0.96324	0.974586	0.959913	0.985672	0.987619	0.98759	0.986807	0.965224	0.958005	0.974947	1	0.99621	0.996903	0.969122	0.97078	0.970256	0.957731	0.964938	0.959021	0.966691	0.970057	0.964928	0.959326	0.967442	0.969294	0.970472	0.962927	0.962086	0.958339
3046B3	0.957429	0.969088	0.948878	0.954193	0.954005	0.953908	0.964862	0.950334	0.948986	0.965607	0.964456	0.963556	0.980793	0.981339	0.980139	0.963005	0.946666	0.958524	0.958961	0.948891	0.952804	0.963759	0.948757	0.975293	0.976521	0.977229	0.975396	0.955707	0.947852	0.964037	0.985775	1	0.984711	0.95749	0.962279	0.960483	0.947817	0.954281	0.949544	0.955955	0.960088	0.955598	0.949278	0.958057	0.958214	0.960411	0.95166	0.952195	0.949196
3046	0.96844	0.980479	0.960844	0.967258	0.965232	0.965451	0.976258	0.96114	0.959766	0.976919	0.976376	0.974855	0.991724	0.992887	0.991485	0.973248	0.957895	0.972715	0.971609	0.959933	0.965483	0.974761	0.960828	0.986741	0.98846	0.988042	0.987515	0.968277	0.958725	0.97557	0.996931	0.994758	1	0.970182	0.973415	0.971066	0.958398	0.966933	0.960228	0.967865	0.971443	0.967747	0.960549	0.970437	0.969211	0.972386	0.964803	0.963234	0.960201
3109A3	0.976691	0.96837	0.96263	0.970897	0.965667	0.965233	0.975753	0.962265	0.961018	0.976147	0.975704	0.97332	0.975334	0.975552	0.97479	0.981871	0.969383	0.980878	0.982834	0.97909	0.976832	0.987279	0.965517	0.968828	0.970672	0.969807	0.968786	0.980071	0.959481	0.989581	0.975958	0.97321	0.975898	1	0.985433	0.988476	0.974181	0.985817	0.961712	0.984941	0.988493	0.978985	0.963194	0.979289	0.988781	0.991513	0.985836	0.984334	0.963179
3295	0.95546	0.950009	0.944151	0.967375	0.961171	0.961738	0.959949	0.958757	0.957453	0.960692	0.959564	0.958381	0.960984	0.96209	0.959354	0.967157	0.966705	0.980321	0.980782	0.956007	0.956905	0.977938	0.946503	0.955522	0.957907	0.95817	0.957445	0.977012	0.953517	0.971684	0.961485	0.961052	0.961431	0.969385	1	0.966029	0.954999	0.965248	0.958303	0.962695	0.96587	0.977656	0.960206	0.963246	0.968164	0.971024	0.962809	0.962088	0.945741
3373C1	0.981419	0.975403	0.967492	0.9767	0.970455	0.970313	0.978519	0.967016	0.965963	0.979285	0.97905	0.977058	0.979465	0.98051	0.978498	0.983491	0.972745	0.982564	0.984796	0.982635	0.977522	0.989057	0.970882	0.974215	0.976043	0.976729	0.97587	0.982118	0.964453	0.996214	0.980783	0.98034	0.981362	0.99338	0.986329	1	0.977907	0.989796	0.966349	0.990888	0.994346	0.982687	0.966523	0.982066	0.991968	0.994553	0.986082	0.986588	0.967663
3551	0.97653	0.969596	0.966751	0.971296	0.966787	0.967361	0.97618	0.968679	0.967042	0.975977	0.975652	0.974705	0.975974	0.976626	0.974447	0.97986	0.981425	0.987123	0.987767	0.983592	0.983959	0.986803	0.972319	0.976149	0.978143	0.9787	0.97707	0.978468	0.967485	0.988917	0.977462	0.977861	0.976679	0.988663	0.985	0.988537	1	0.990518	0.969442	0.98629	0.989456	0.978529	0.970482	0.982745	0.988256	0.99135	0.982425	0.982232	0.967815
3652C1	0.974274	0.964241	0.960163	0.965666	0.963059	0.963769	0.970444	0.960423	0.959535	0.971552	0.971571	0.96985	0.969529	0.970134	0.968851	0.97491	0.97102	0.982913	0.984045	0.978164	0.974524	0.983813	0.965978	0.97001	0.971919	0.97296	0.970487	0.975203	0.955535	0.985951	0.970909	0.9726	0.972538	0.984455	0.984401	0.984255	0.979883	1	0.95884	0.984425	0.986651	0.975648	0.961419	0.976028	0.986451	0.989134	0.979391	0.978412	0.965027
384	0.966502	0.963127	0.965424	0.976195	0.977122	0.97885	0.97317	0.979629	0.978613	0.974331	0.973337	0.971677	0.968401	0.96907	0.966426	0.963351	0.970279	0.981163	0.978462	0.952249	0.966288	0.966979	0.957395	0.970236	0.972384	0.972967	0.971317	0.984267	0.97639	0.96676	0.966944	0.965958	0.967149	0.962378	0.975679	0.963376	0.956287	0.959915	1	0.963262	0.966042	0.984645	0.980963	0.968195	0.967517	0.969745	0.956328	0.956393	0.972506
3939A1	0.98228	0.971861	0.966799	0.973835	0.970677	0.970928	0.978362	0.968594	0.967542	0.978985	0.978288	0.977753	0.977072	0.978035	0.975153	0.981683	0.968857	0.980242	0.981421	0.979925	0.974741	0.986787	0.968084	0.971879	0.973786	0.974285	0.971764	0.979147	0.96649	0.993509	0.978758	0.977036	0.97963	0.989862	0.984386	0.992852	0.977351	0.990211	0.967508	1	0.996573	0.978032	0.9669	0.979743	0.990094	0.991806	0.982678	0.981881	0.968324
3939A2	0.981716	0.971106	0.966611	0.972956	0.970372	0.971425	0.979022	0.967711	0.965658	0.97958	0.978937	0.977608	0.977742	0.978191	0.97646	0.979675	0.969608	0.980974	0.982463	0.980371	0.976595	0.98618	0.967997	0.971451	0.972749	0.972587	0.970825	0.979382	0.96534	0.993931	0.978472	0.976668	0.979241	0.990259	0.983282	0.991772	0.976927	0.989935	0.967171	0.994347	1	0.978778	0.966842	0.979659	0.989794	0.99104	0.984547	0.984111	0.96884
3939	0.955499	0.956633	0.950564	0.972663	0.965648	0.966167	0.964381	0.96387	0.963217	0.964939	0.96392	0.963081	0.960822	0.96221	0.959943	0.964077	0.972007	0.987488	0.985701	0.954374	0.962226	0.972305	0.953451	0.966227	0.967979	0.968552	0.967186	0.996421	0.958031	0.96846	0.958946	0.959374	0.960058	0.966676	0.981145	0.967107	0.952628	0.96384	0.971515	0.961383	0.964465	1	0.964726	0.966515	0.973414	0.97676	0.960167	0.959925	0.960984
393	0.970946	0.969042	0.971461	0.982021	0.984176	0.984651	0.972521	0.986003	0.98356	0.972725	0.971613	0.970317	0.972237	0.972643	0.970596	0.969182	0.980627	0.979038	0.978864	0.959551	0.966339	0.975328	0.962935	0.967669	0.96958	0.96901	0.967477	0.984991	0.981639	0.973097	0.972973	0.970055	0.973326	0.970825	0.982986	0.969606	0.963796	0.96916	0.986677	0.968763	0.971792	0.983071	1	0.971073	0.971184	0.973316	0.964589	0.964704	0.969427
4018A1	0.95381	0.951018	0.946304	0.95116	0.946143	0.945947	0.961247	0.945703	0.944719	0.96147	0.960511	0.959429	0.958524	0.959005	0.958139	0.960085	0.950904	0.964696	0.965881	0.951639	0.971405	0.965524	0.949935	0.955212	0.957565	0.957739	0.957385	0.96167	0.944525	0.963507	0.957754	0.957268	0.958535	0.962502	0.963317	0.961489	0.952139	0.959502	0.951652	0.957692	0.960488	0.96269	0.947813	1	0.973068	0.975232	0.956473	0.955782	0.951533
4090A1	0.965568	0.956875	0.950754	0.957048	0.952589	0.952758	0.969076	0.950984	0.949083	0.970862	0.969703	0.968455	0.963962	0.965035	0.964124	0.966077	0.959695	0.973725	0.977535	0.965419	0.967494	0.975854	0.952969	0.96091	0.962593	0.9624	0.961534	0.971699	0.947475	0.977597	0.962714	0.960902	0.963197	0.977604	0.972378	0.976198	0.963205	0.976808	0.955541	0.973383	0.977089	0.972022	0.951081	0.977594	1	0.995466	0.972182	0.972142	0.959744
4090A2	0.963416	0.95534	0.950149	0.957844	0.952704	0.953872	0.967999	0.95086	0.949492	0.969357	0.969139	0.967555	0.963711	0.964149	0.963012	0.96447	0.958231	0.973313	0.975388	0.965109	0.967412	0.973674	0.952226	0.961683	0.962764	0.96188	0.960712	0.972663	0.946645	0.977276	0.9624	0.961915	0.962696	0.976571	0.971931	0.975777	0.962638	0.975794	0.955847	0.972326	0.975803	0.972177	0.95165	0.977489	0.993982	1	0.971531	0.971636	0.960094
4126A1	0.952827	0.943785	0.938567	0.945908	0.941378	0.941742	0.951869	0.939409	0.937603	0.951846	0.950452	0.9512	0.951437	0.95259	0.952029	0.956539	0.945952	0.956738	0.958565	0.955046	0.952241	0.962508	0.941369	0.945933	0.947214	0.946358	0.944861	0.954499	0.935629	0.965565	0.951577	0.950673	0.952892	0.967677	0.962093	0.963742	0.95184	0.96346	0.937619	0.964034	0.966142	0.954642	0.939685	0.954837	0.964989	0.967947	1	0.996528	0.939142
4127A1	0.952589	0.944174	0.938776	0.945565	0.94078	0.941355	0.95181	0.939421	0.93794	0.951377	0.95017	0.95116	0.951599	0.952359	0.950645	0.95587	0.944942	0.955578	0.957825	0.956159	0.950639	0.963003	0.93996	0.945492	0.946845	0.94596	0.945003	0.954305	0.935344	0.965511	0.950535	0.949697	0.951222	0.96648	0.961793	0.964636	0.950806	0.962803	0.937598	0.963661	0.965682	0.955054	0.939176	0.955109	0.964904	0.967368	0.996811	1	0.938537
4226B2	0.962583	0.959479	0.95685	0.959002	0.963394	0.964122	0.973521	0.958737	0.957142	0.975336	0.974992	0.972313	0.963266	0.963781	0.962255	0.956707	0.953122	0.974492	0.976481	0.951925	0.969958	0.959498	0.963173	0.975737	0.977474	0.977379	0.975171	0.972883	0.954891	0.96225	0.960715	0.958977	0.961946	0.95644	0.958967	0.956469	0.949653	0.961385	0.969509	0.957383	0.96081	0.971885	0.956685	0.965759	0.969282	0.971784	0.950816	0.950765	1
4226	0.960261	0.957121	0.955139	0.956883	0.95999	0.960123	0.97084	0.956397	0.955486	0.972483	0.971979	0.970495	0.961122	0.961463	0.95985	0.955432	0.951404	0.973081	0.97533	0.950951	0.967041	0.956873	0.961186	0.974085	0.976094	0.975497	0.97406	0.97091	0.952054	0.960405	0.958987	0.95712	0.95998	0.955368	0.957097	0.955758	0.948907	0.958665	0.967446	0.955987	0.958473	0.970792	0.954987	0.964762	0.968765	0.971603	0.950161	0.949616	0.994193
4230A2	0.962128	0.959264	0.956643	0.958473	0.962088	0.963358	0.972861	0.958181	0.956363	0.974303	0.974203	0.972363	0.961618	0.961554	0.960108	0.955571	0.95222	0.97499	0.977215	0.950138	0.967777	0.958124	0.962122	0.975075	0.976635	0.977467	0.975183	0.972288	0.953838	0.961708	0.959149	0.958062	0.959442	0.956251	0.957611	0.956553	0.948912	0.960096	0.969404	0.958951	0.961426	0.97142	0.956601	0.9658	0.967512	0.969723	0.948846	0.948859	0.997433
4252A1	0.980623	0.973403	0.967221	0.974982	0.968935	0.970139	0.977847	0.967125	0.965425	0.978599	0.978111	0.976209	0.978735	0.978342	0.978234	0.982863	0.971899	0.98393	0.983885	0.982389	0.977588	0.988303	0.969756	0.971971	0.974993	0.975775	0.973997	0.980832	0.964344	0.995123	0.979015	0.977776	0.980306	0.993202	0.986845	0.995015	0.978943	0.989722	0.96621	0.990228	0.994406	0.982262	0.966525	0.981445	0.991033	0.992572	0.985627	0.984672	0.965658
4255B2	0.97525	0.97187	0.965564	0.976343	0.972299	0.971673	0.98125	0.969219	0.967232	0.982466	0.981079	0.979578	0.983355	0.984485	0.983063	0.99546	0.972104	0.984519	0.984053	0.975997	0.977181	0.989377	0.968649	0.976562	0.978221	0.977336	0.97672	0.981773	0.966829	0.988945	0.983653	0.982739	0.984752	0.985857	0.988202	0.985346	0.970923	0.980558	0.968543	0.981687	0.985694	0.98153	0.967911	0.979989	0.984302	0.986821	0.980049	0.979428	0.965375
4255	0.975538	0.971443	0.965057	0.975583	0.970133	0.97096	0.982399	0.968428	0.966135	0.98166	0.981235	0.9792	0.983705	0.983607	0.983624	0.994348	0.970399	0.984061	0.982832	0.974537	0.976929	0.988223	0.967892	0.974872	0.977646	0.977487	0.975204	0.980068	0.966496	0.988552	0.982727	0.980923	0.983673	0.986291	0.986865	0.983372	0.969915	0.980641	0.967529	0.981567	0.985558	0.980137	0.96821	0.98012	0.983147	0.985006	0.978864	0.977823	0.964327
4272C1	0.974598	0.971281	0.9658	0.976301	0.971708	0.971805	0.980741	0.96806	0.967163	0.981465	0.981247	0.979559	0.982824	0.983989	0.982728	0.994793	0.970232	0.984848	0.983935	0.974572	0.976777	0.988489	0.968519	0.975546	0.977663	0.978169	0.977532	0.980892	0.964847	0.989023	0.983659	0.98231	0.984142	0.985435	0.988593	0.984234	0.970727	0.979959	0.96757	0.980804	0.983943	0.981477	0.967007	0.98098	0.982302	0.985412	0.978813	0.978048	0.964107
4297	0.974261	0.970305	0.964546	0.97549	0.96992	0.971047	0.981284	0.967153	0.965066	0.980778	0.980459	0.979027	0.983258	0.982704	0.982059	0.994059	0.968722	0.98273	0.98211	0.974194	0.975818	0.987084	0.967319	0.974399	0.976688	0.976676	0.974688	0.979567	0.965879	0.98818	0.982664	0.979833	0.983777	0.984949	0.985614	0.981344	0.969888	0.979234	0.96696	0.979571	0.984427	0.97979	0.967253	0.978712	0.982465	0.983355	0.978068	0.976896	0.964263
435	0.968545	0.956325	0.951218	0.973015	0.967687	0.968833	0.966748	0.966129	0.965065	0.968248	0.967153	0.964808	0.966181	0.966859	0.964596	0.971648	0.971957	0.98277	0.983016	0.970372	0.964831	0.978826	0.954329	0.961993	0.963133	0.963323	0.962433	0.981175	0.95948	0.98035	0.965529	0.965151	0.965666	0.979487	0.988334	0.978335	0.964745	0.974962	0.965284	0.974476	0.978398	0.982066	0.966305	0.969398	0.979082	0.981062	0.973853	0.974974	0.954858
446	0.947235	0.938627	0.933306	0.945421	0.940493	0.940267	0.957149	0.938686	0.937534	0.957031	0.955988	0.956523	0.950932	0.951686	0.949751	0.953231	0.947346	0.966751	0.964853	0.955738	0.9586	0.956642	0.941927	0.955638	0.956911	0.95714	0.955947	0.957381	0.934385	0.959743	0.946541	0.946946	0.946873	0.9587	0.959111	0.957515	0.953862	0.959466	0.944214	0.95487	0.957692	0.959524	0.937136	0.952449	0.962484	0.964681	0.956838	0.95682	0.948825
522	0.944197	0.954812	0.935103	0.943775	0.943115	0.943388	0.960161	0.939396	0.936743	0.960507	0.959574	0.958714	0.969172	0.969454	0.968494	0.94881	0.935306	0.956459	0.955578	0.935232	0.947852	0.950332	0.935017	0.97129	0.973096	0.97284	0.971473	0.95394	0.934858	0.951462	0.969252	0.968483	0.969975	0.94527	0.949763	0.945987	0.933468	0.942745	0.945672	0.943708	0.946913	0.953435	0.938244	0.948534	0.951913	0.954094	0.940377	0.938948	0.945417
590-C	0.973235	0.971205	0.96953	0.983486	0.985423	0.987432	0.976549	0.983958	0.980177	0.978438	0.9777	0.975423	0.975773	0.975982	0.974872	0.974156	0.97979	0.983541	0.983368	0.968341	0.971981	0.975343	0.970407	0.975761	0.977355	0.977925	0.975686	0.983726	0.97725	0.975542	0.975062	0.973441	0.977019	0.97355	0.98387	0.970587	0.964995	0.975057	0.982759	0.971837	0.973898	0.982661	0.981547	0.968274	0.972307	0.974024	0.96644	0.965999	0.976389
656	0.983748	0.977409	0.974276	0.983168	0.985085	0.985882	0.98588	0.982385	0.980403	0.986454	0.98554	0.985007	0.983905	0.984334	0.982542	0.981718	0.971962	0.981047	0.981384	0.969256	0.975276	0.984499	0.971144	0.980582	0.982091	0.981801	0.980385	0.982658	0.979387	0.985273	0.986777	0.985236	0.987499	0.981159	0.985465	0.980657	0.968364	0.979315	0.981928	0.982626	0.984959	0.981569	0.980219	0.978949	0.98224	0.983085	0.974164	0.97366	0.977759
673	0.966192	0.967348	0.962248	0.974452	0.969805	0.969717	0.971243	0.967111	0.965068	0.972051	0.97177	0.969516	0.971391	0.97265	0.970294	0.975612	0.973612	0.980788	0.983974	0.967058	0.9651	0.981872	0.964316	0.966089	0.96727	0.967184	0.965996	0.984836	0.962315	0.980761	0.972545	0.970686	0.97302	0.979163	0.984575	0.977546	0.963736	0.978313	0.966233	0.974995	0.978757	0.984152	0.968414	0.975674	0.980948	0.983358	0.972876	0.972424	0.962477
705	0.974702	0.971828	0.96499	0.975636	0.970708	0.970542	0.981768	0.968334	0.966604	0.981693	0.981178	0.978865	0.984088	0.984271	0.983055	0.995232	0.971004	0.983689	0.983689	0.974473	0.977298	0.988069	0.967728	0.974638	0.977331	0.976965	0.975439	0.980851	0.965918	0.988981	0.982799	0.980208	0.983329	0.985775	0.987258	0.983926	0.969558	0.980774	0.967326	0.981719	0.985084	0.980484	0.966823	0.979645	0.98476	0.984747	0.978812	0.977601	0.963812
740	0.960099	0.953272	0.947619	0.971581	0.967612	0.967617	0.963861	0.964512	0.963142	0.964202	0.963319	0.962333	0.962951	0.964181	0.961379	0.969998	0.970174	0.983365	0.983125	0.956861	0.959683	0.981441	0.94941	0.959774	0.96143	0.962064	0.960019	0.980542	0.957861	0.97691	0.964784	0.963594	0.965619	0.970462	0.98945	0.968201	0.955876	0.969013	0.963347	0.966676	0.969629	0.981311	0.96488	0.966349	0.973361	0.973532	0.96417	0.963574	0.950448
80-0	0.976887	0.983237	0.97656	0.982366	0.978569	0.977666	0.977632	0.972905	0.971909	0.978594	0.97757	0.97572	0.980908	0.981525	0.979393	0.982379	0.977956	0.985846	0.983283	0.979069	0.98246	0.983867	0.997208	0.979683	0.982184	0.9822	0.982093	0.981932	0.972089	0.984823	0.982854	0.980523	0.983162	0.982342	0.982448	0.983767	0.975713	0.983747	0.971402	0.978927	0.983689	0.98206	0.973093	0.983843	0.981818	0.98422	0.975761	0.974992	0.98495
917-0	0.96586	0.973036	0.967283	0.9728	0.966884	0.967368	0.969398	0.964803	0.96342	0.970067	0.969772	0.968441	0.973585	0.974428	0.972849	0.978882	0.970742	0.977724	0.977756	0.96887	0.967606	0.983124	0.970125	0.96585	0.967222	0.966666	0.966095	0.980859	0.960867	0.981161	0.973546	0.971304	0.974088	0.982494	0.983395	0.977846	0.966623	0.977658	0.96325	0.976567	0.97939	0.980921	0.964677	0.975023	0.980437	0.982668	0.977236	0.975125	0.964297
95-0	0.965778	0.952738	0.950023	0.96783	0.96943	0.97151	0.976348	0.967499	0.965373	0.978219	0.977368	0.976184	0.966413	0.966694	0.964225	0.961576	0.956479	0.980719	0.981207	0.951012	0.967033	0.962848	0.946819	0.970154	0.972006	0.971994	0.970708	0.978193	0.960436	0.966209	0.963303	0.96221	0.963184	0.962874	0.974023	0.960769	0.947989	0.958495	0.974456	0.961748	0.964626	0.97818	0.964596	0.967274	0.964844	0.967657	0.962921	0.962149	0.967376
95-1	0.965521	0.950123	0.947857	0.964825	0.967819	0.968061	0.971163	0.964681	0.963995	0.97324	0.972074	0.970729	0.962101	0.961839	0.960758	0.95632	0.953919	0.976328	0.97569	0.948361	0.963689	0.960519	0.943776	0.967484	0.969357	0.969869	0.967211	0.975788	0.959113	0.963517	0.959319	0.957767	0.960629	0.95983	0.969317	0.958404	0.94599	0.956828	0.973082	0.959294	0.961427	0.975692	0.964141	0.964928	0.962564	0.965827	0.953639	0.952892	0.966212
AD010	0.9701	0.961072	0.95583	0.962749	0.959321	0.960034	0.967389	0.957963	0.954302	0.967062	0.968189	0.965477	0.967762	0.967941	0.965995	0.971533	0.958111	0.970908	0.970351	0.969628	0.966064	0.975421	0.958849	0.961858	0.96225	0.963468	0.961763	0.968413	0.95213	0.981966	0.96829	0.966022	0.96893	0.979302	0.974203	0.980073	0.965452	0.977405	0.957093	0.979597	0.983352	0.967677	0.955586	0.970288	0.979043	0.981453	0.97319	0.973229	0.956492
AR1	0.967664	0.955429	0.951253	0.971933	0.968269	0.969146	0.966947	0.965648	0.963597	0.966578	0.966355	0.965236	0.965788	0.965787	0.963644	0.969675	0.966713	0.978514	0.977748	0.967709	0.965722	0.973398	0.95311	0.959704	0.960659	0.961374	0.959514	0.976971	0.959715	0.979435	0.965788	0.964415	0.965817	0.978053	0.982956	0.976253	0.96335	0.974087	0.96544	0.976352	0.979275	0.976242	0.964518	0.965933	0.974931	0.976316	0.971491	0.970976	0.954493
AR3	0.970468	0.957709	0.953305	0.97394	0.970799	0.971749	0.969802	0.968066	0.967061	0.969643	0.96963	0.966787	0.969065	0.969175	0.966641	0.973035	0.969633	0.980774	0.980696	0.971658	0.968376	0.977194	0.956359	0.962394	0.963264	0.964765	0.9634	0.979207	0.962355	0.98275	0.969124	0.96748	0.968376	0.97986	0.985374	0.979809	0.965849	0.976502	0.967304	0.978474	0.981852	0.979105	0.96705	0.967299	0.977661	0.978944	0.972817	0.973332	0.955834
HZW450	0.952912	0.961735	0.943977	0.948552	0.945978	0.949303	0.962692	0.947192	0.944813	0.96298	0.961189	0.961186	0.977938	0.978942	0.977654	0.960181	0.941646	0.956197	0.954917	0.947139	0.947397	0.957832	0.948688	0.970022	0.970259	0.971351	0.968167	0.950808	0.942536	0.959071	0.978007	0.975718	0.978946	0.954889	0.957437	0.952018	0.943463	0.950734	0.945582	0.952978	0.957772	0.947518	0.94636	0.949353	0.953415	0.955786	0.956142	0.958634	0.943466
L16	0.967521	0.976043	0.960534	0.965288	0.96441	0.963416	0.973824	0.959616	0.958557	0.97491	0.97408	0.971937	0.988824	0.989325	0.988753	0.972242	0.955395	0.97063	0.969755	0.957533	0.960614	0.97387	0.957923	0.981889	0.984852	0.984381	0.982567	0.965045	0.956973	0.973916	0.991826	0.989466	0.993075	0.968568	0.971086	0.967432	0.957765	0.965817	0.959737	0.967646	0.971143	0.96547	0.960224	0.965852	0.967807	0.969162	0.963667	0.961948	0.957592
L17	0.97914	0.967396	0.968037	0.969708	0.966816	0.967027	0.976757	0.967669	0.965485	0.977043	0.976319	0.973374	0.975925	0.976123	0.973958	0.980779	0.978532	0.986194	0.986446	0.984836	0.983348	0.985461	0.969983	0.97357	0.9754	0.975575	0.973872	0.977224	0.964724	0.989104	0.974849	0.972384	0.975015	0.991884	0.98443	0.985896	0.986482	0.992519	0.968214	0.985278	0.989395	0.97697	0.969906	0.982354	0.988096	0.989997	0.984922	0.98422	0.968942
L18	0.974229	0.969563	0.965164	0.970517	0.966982	0.966626	0.975457	0.963154	0.962595	0.975755	0.975758	0.972967	0.975526	0.975118	0.974811	0.980765	0.965729	0.977669	0.978864	0.974651	0.972346	0.984175	0.965633	0.968992	0.970706	0.970739	0.968447	0.976006	0.960815	0.987395	0.975884	0.974255	0.977293	0.985053	0.980689	0.984966	0.972021	0.981505	0.962443	0.983733	0.987316	0.976227	0.963367	0.980831	0.982039	0.984976	0.977767	0.9772	0.965223
L19	0.963811	0.951444	0.948065	0.957305	0.954124	0.952626	0.967263	0.948937	0.949328	0.966893	0.966844	0.965096	0.962009	0.962265	0.960267	0.964024	0.954449	0.979195	0.977878	0.960559	0.966558	0.971776	0.948715	0.965833	0.96856	0.96852	0.967388	0.9758	0.945943	0.975289	0.960595	0.959372	0.960142	0.97376	0.970632	0.971589	0.958332	0.970224	0.958559	0.969711	0.973342	0.974765	0.951044	0.967177	0.97596	0.979231	0.967399	0.967052	0.960697
M013	0.957807	0.967469	0.95191	0.955871	0.951819	0.953982	0.966746	0.95542	0.953181	0.967291	0.965047	0.96479	0.980917	0.980607	0.980575	0.965082	0.951399	0.963393	0.960799	0.95166	0.955319	0.962541	0.95204	0.972601	0.97411	0.976286	0.973605	0.955533	0.95275	0.964313	0.980857	0.979387	0.982743	0.960933	0.964905	0.958652	0.953653	0.956645	0.95485	0.960407	0.961545	0.955988	0.956061	0.959502	0.959311	0.95975	0.960461	0.963323	0.946945
M1	0.959075	0.95548	0.951535	0.959693	0.952825	0.955355	0.963161	0.953276	0.950286	0.962513	0.960404	0.958444	0.964027	0.963178	0.963099	0.969136	0.96076	0.974051	0.970659	0.959492	0.956668	0.98118	0.955149	0.956064	0.956932	0.958787	0.957252	0.96882	0.949611	0.974565	0.965907	0.964411	0.965382	0.972271	0.977591	0.966821	0.960008	0.969836	0.952293	0.965948	0.971523	0.968346	0.953486	0.967173	0.972718	0.973016	0.964394	0.966045	0.947224
MS4	0.946148	0.949711	0.932808	0.941506	0.9369	0.939337	0.963688	0.942503	0.941356	0.965232	0.962511	0.959759	0.978486	0.978759	0.977456	0.957538	0.937891	0.958601	0.955312	0.941422	0.9456	0.955696	0.934643	0.969473	0.970051	0.972473	0.969868	0.943781	0.940445	0.956549	0.980132	0.979899	0.981695	0.949134	0.956751	0.947455	0.944987	0.947105	0.941027	0.951531	0.952669	0.942513	0.9407	0.948603	0.94917	0.94883	0.951118	0.953747	0.930806
P1	0.966513	0.975483	0.958072	0.961688	0.963015	0.964681	0.974401	0.958559	0.95702	0.974519	0.974552	0.972431	0.987504	0.98791	0.987023	0.970062	0.953584	0.967496	0.967794	0.958268	0.961117	0.971113	0.957513	0.981903	0.983191	0.983014	0.982059	0.96387	0.957677	0.972151	0.99068	0.989301	0.991294	0.966553	0.968433	0.96675	0.956308	0.964405	0.958347	0.967201	0.969987	0.962375	0.957961	0.964447	0.96633	0.968639	0.960972	0.960579	0.958671
QY01	0.972042	0.98192	0.963107	0.968351	0.967387	0.968506	0.978669	0.963144	0.962744	0.97878	0.978603	0.977025	0.992559	0.992087	0.991275	0.975696	0.960295	0.975935	0.973928	0.964308	0.965246	0.977019	0.964006	0.987145	0.988154	0.988406	0.987765	0.971084	0.960251	0.97665	0.996281	0.995241	0.996097	0.972023	0.975281	0.972765	0.961728	0.969335	0.963868	0.972481	0.97494	0.970719	0.963263	0.971776	0.973205	0.973579	0.966892	0.966367	0.962414
S15	0.965391	0.958709	0.954956	0.9606	0.952989	0.956352	0.965183	0.95471	0.951113	0.965404	0.963961	0.961836	0.966365	0.9665	0.965324	0.969475	0.956043	0.968718	0.96813	0.967676	0.962136	0.972961	0.959481	0.958787	0.960692	0.961298	0.959465	0.96513	0.951198	0.977147	0.966288	0.964465	0.967383	0.973503	0.971826	0.973905	0.965571	0.972533	0.952713	0.972005	0.977166	0.963564	0.954918	0.966805	0.976056	0.977358	0.968222	0.969696	0.952347
SA268	0.949891	0.949334	0.938809	0.949414	0.942122	0.946509	0.967197	0.945119	0.942971	0.966819	0.965469	0.964018	0.966127	0.966561	0.965632	0.963175	0.944113	0.967509	0.96402	0.949232	0.952335	0.961448	0.944206	0.962041	0.962531	0.965397	0.962499	0.961282	0.942227	0.961631	0.96416	0.964578	0.964839	0.956868	0.961334	0.955454	0.944268	0.952492	0.949967	0.956313	0.958758	0.961734	0.94196	0.958514	0.965405	0.964212	0.95678	0.96022	0.948199
SA40	0.968106	0.975213	0.971699	0.973396	0.967799	0.969787	0.973072	0.971708	0.970542	0.97417	0.971613	0.97005	0.976088	0.976041	0.97332	0.97989	0.970705	0.975253	0.970896	0.967246	0.97346	0.976083	0.977891	0.965786	0.967367	0.970451	0.966618	0.975807	0.968939	0.977923	0.974188	0.973024	0.975405	0.977816	0.97963	0.97528	0.971643	0.973577	0.970378	0.978015	0.980327	0.974022	0.97005	0.977908	0.976036	0.977448	0.977845	0.978823	0.965464
SA957	0.956394	0.967615	0.953419	0.954432	0.951072	0.953483	0.966992	0.955919	0.95382	0.968084	0.965771	0.964046	0.981466	0.981254	0.979245	0.965439	0.951624	0.962509	0.959928	0.951065	0.955747	0.961496	0.950651	0.971817	0.973239	0.975274	0.972345	0.95621	0.953839	0.963859	0.981046	0.980147	0.982857	0.960036	0.965127	0.957764	0.955491	0.957221	0.954546	0.96026	0.963111	0.954819	0.955664	0.959672	0.957871	0.959698	0.962016	0.962002	0.94598
YK046	0.97972	0.968341	0.966047	0.971386	0.969091	0.969525	0.975334	0.964868	0.965207	0.975034	0.975261	0.974528	0.975704	0.97579	0.974495	0.979893	0.97268	0.985747	0.985378	0.984263	0.980286	0.984823	0.972007	0.975154	0.976508	0.977104	0.975197	0.976493	0.962674	0.989794	0.976476	0.974717	0.976627	0.987767	0.981853	0.988105	0.981707	0.992311	0.965272	0.988328	0.991315	0.977637	0.964666	0.976509	0.98749	0.989379	0.981244	0.982337	0.970162
YNSA210	0.954329	0.961129	0.945374	0.951655	0.950184	0.95153	0.966847	0.946589	0.94424	0.967071	0.965989	0.964225	0.977671	0.977068	0.976026	0.956291	0.948872	0.97584	0.973397	0.950811	0.961448	0.958064	0.948284	0.987965	0.99079	0.990201	0.988448	0.964013	0.944313	0.959925	0.976608	0.974687	0.97727	0.954088	0.957536	0.953235	0.948688	0.95736	0.956552	0.953082	0.956149	0.962981	0.948003	0.954508	0.957852	0.959671	0.947622	0.947581	0.961743
[truncated: 38 more columns]
